# Supplementary material for: Chest X-ray pneumothorax segmentation using U-Net with EfficientNet and ResNet architectures
Source: PeerJ Comput Sci. 2021 Jun 29;7:e607. doi: 10.7717/peerj-cs.607 (PMC8279140; doi:10.7717/peerj-cs.607)
Supplement: Supplemental Information 1 [file peerj-cs-07-607-s001.zip]

Archive with 48 entries (45 files):
- Ens4B-UNet-main/
- __MACOSX/._Ens4B-UNet-main
- Ens4B-UNet-main/resnet50.ipynb
- __MACOSX/Ens4B-UNet-main/._resnet50.ipynb
- Ens4B-UNet-main/densenet169.ipynb
- __MACOSX/Ens4B-UNet-main/._densenet169.ipynb
- Ens4B-UNet-main/LICENSE
- __MACOSX/Ens4B-UNet-main/._LICENSE
- Ens4B-UNet-main/efficientnetb4.ipynb
- __MACOSX/Ens4B-UNet-main/._efficientnetb4.ipynb
- Ens4B-UNet-main/mask_functions.py
- __MACOSX/Ens4B-UNet-main/._mask_functions.py
- Ens4B-UNet-main/swa.py
- __MACOSX/Ens4B-UNet-main/._swa.py
- Ens4B-UNet-main/predict.py
- __MACOSX/Ens4B-UNet-main/._predict.py
- Ens4B-UNet-main/seresnext50.ipynb
- __MACOSX/Ens4B-UNet-main/._seresnext50.ipynb
- Ens4B-UNet-main/cosine_schedule.py
- __MACOSX/Ens4B-UNet-main/._cosine_schedule.py
- Ens4B-UNet-main/README.md
- __MACOSX/Ens4B-UNet-main/._README.md
- Ens4B-UNet-main/dataset.py
- __MACOSX/Ens4B-UNet-main/._dataset.py
- Ens4B-UNet-main/generator.py
- __MACOSX/Ens4B-UNet-main/._generator.py
- Ens4B-UNet-main/ensemble.py
- __MACOSX/Ens4B-UNet-main/._ensemble.py
- Ens4B-UNet-main/seg_models/
- __MACOSX/Ens4B-UNet-main/._seg_models
- Ens4B-UNet-main/metric_loss.py
- __MACOSX/Ens4B-UNet-main/._metric_loss.py
- Ens4B-UNet-main/seg_models/backbones_factory.py
- __MACOSX/Ens4B-UNet-main/seg_models/._backbones_factory.py
- Ens4B-UNet-main/seg_models/unet.py
- __MACOSX/Ens4B-UNet-main/seg_models/._unet.py
- Ens4B-UNet-main/seg_models/__init__.py
- __MACOSX/Ens4B-UNet-main/seg_models/.___init__.py
- Ens4B-UNet-main/seg_models/losses.py
- __MACOSX/Ens4B-UNet-main/seg_models/._losses.py
- Ens4B-UNet-main/seg_models/base/
- __MACOSX/Ens4B-UNet-main/seg_models/._base
- Ens4B-UNet-main/seg_models/base/__init__.py
- __MACOSX/Ens4B-UNet-main/seg_models/base/.___init__.py
- Ens4B-UNet-main/seg_models/base/functional.py
- __MACOSX/Ens4B-UNet-main/seg_models/base/._functional.py
- Ens4B-UNet-main/seg_models/base/objects.py
- __MACOSX/Ens4B-UNet-main/seg_models/base/._objects.py
