# Supplementary material for: Chest X-ray pneumothorax segmentation using U-Net with EfficientNet and ResNet architectures
Source: PeerJ Comput Sci. 2021 Jun 29;7:e607. doi: 10.7717/peerj-cs.607 (PMC8279140; doi:10.7717/peerj-cs.607)
Supplement: Supplemental Information 1 [file peerj-cs-07-607-s001.zip › Ens4B-UNet-main/mask_functions.py]

import numpy as np

def mask2rle(img, width, height):
    rle = []
    lastColor = 0;
    currentPixel = 0;
    runStart = -1;
    runLength = 0;

    for x in range(width):
        for y in range(height):
            currentColor = img[x][y]
            if currentColor != lastColor:
                if currentColor == 255:
                    runStart = currentPixel;
                    runLength = 1;
                else:
                    rle.append(str(runStart));
                    rle.append(str(runLength));
                    runStart = -1;
                    runLength = 0;
                    currentPixel = 0;
            elif runStart > -1:
                runLength += 1
            lastColor = currentColor;
            currentPixel+=1;

    return " ".join(rle)

def rle2mask(rle, width, height):
    mask= np.zeros(width* height)
    array = np.asarray([int(x) for x in rle.split()])
    starts = array[0::2]
    lengths = array[1::2]

    current_position = 0
    for index, start in enumerate(starts):
        current_position += start
        mask[current_position:current_position+lengths[index]] = 255
        current_position += lengths[index]

    return mask.reshape(width, height)
