# Supplementary material for: Chest X-ray pneumothorax segmentation using U-Net with EfficientNet and ResNet architectures
Source: PeerJ Comput Sci. 2021 Jun 29;7:e607. doi: 10.7717/peerj-cs.607 (PMC8279140; doi:10.7717/peerj-cs.607)
Supplement: Supplemental Information 1 [file peerj-cs-07-607-s001.zip › Ens4B-UNet-main/swa.py]

# -*- coding: utf-8 -*-

import keras

class SWA(keras.callbacks.Callback):
    
    def __init__(self, filepath, swa_epoch):
        super(SWA, self).__init__()
        self.filepath = filepath
        self.swa_epoch = swa_epoch 
    
    def on_train_begin(self, logs=None):
        self.nb_epoch = self.params['epochs']
        print('Stochastic weight averaging selected for last {} epochs.'
              .format(self.nb_epoch - self.swa_epoch))
        
    def on_epoch_end(self, epoch, logs=None):
        
        if epoch == self.swa_epoch:
            self.swa_weights = self.model.get_weights()
            
        elif epoch > self.swa_epoch:    
            for i in range(len(self.swa_weights)):
                self.swa_weights[i] = (self.swa_weights[i] * 
                    (epoch - self.swa_epoch) + self.model.get_weights()[i])/((epoch - self.swa_epoch)  + 1)  

        else:
            pass
        
    def on_train_end(self, logs=None):
        self.model.set_weights(self.swa_weights)
        print('Final model parameters set to stochastic weight average.')
        self.model.save_weights(self.filepath)
        print('Final stochastic averaged weights saved to file.')
