# Supplementary material for: Chest X-ray pneumothorax segmentation using U-Net with EfficientNet and ResNet architectures
Source: PeerJ Comput Sci. 2021 Jun 29;7:e607. doi: 10.7717/peerj-cs.607 (PMC8279140; doi:10.7717/peerj-cs.607)
Supplement: Supplemental Information 1 [file peerj-cs-07-607-s001.zip › Ens4B-UNet-main/cosine_schedule.py]

# -*- coding: utf-8 -*-

import keras
class CosineAnnealingScheduler(keras.callbacks.Callback):
        #Cosine annealing scheduler.
   

    def __init__(self, T_max, eta_max, eta_min=0, verbose=0):
        super(CosineAnnealingScheduler, self).__init__()
        self.T_max = T_max
        self.eta_max = eta_max
        self.eta_min = eta_min
        self.verbose = verbose

    def on_epoch_begin(self, epoch, logs=None):
        if not hasattr(self.model.optimizer, 'lr'):
            raise ValueError('Optimizer must have a "lr" attribute.')
        lr = self.eta_min + (self.eta_max - self.eta_min) * (1 + math.cos(math.pi * epoch / self.T_max)) / 2
        K.set_value(self.model.optimizer.lr, lr)
        if self.verbose > 0:
            print('\nEpoch %05d: CosineAnnealingScheduler setting learning '
                  'rate to %s.' % (epoch + 1, lr))

    def on_epoch_end(self, epoch, logs=None):
        logs = logs or {}
        logs['lr'] = K.get_value(self.model.optimizer.lr)
