# Supplementary material for: Chest X-ray pneumothorax segmentation using U-Net with EfficientNet and ResNet architectures
Source: PeerJ Comput Sci. 2021 Jun 29;7:e607. doi: 10.7717/peerj-cs.607 (PMC8279140; doi:10.7717/peerj-cs.607)
Supplement: Supplemental Information 1 [file peerj-cs-07-607-s001.zip › Ens4B-UNet-main/dataset.py]

# -*- coding: utf-8 -*-

import pydicom
import pandas as pd
from glob import glob
from tqdm import tqdm_notebook as tqdm
from sklearn.model_selection import train_test_split
import pickle

val_size = 0.10 # split of training set between train and validation set
train_file = 'stage2_siim_data/dicom-images-train/*/*/*.dcm'
rle_file = 'stage2_siim_data/stage_2_train.csv'
seed = 1994

def get_dicom_data(train_file, test_file, rle_file):
    # 
    # Train data, create a list of all the files
    train_dcm = sorted(glob(train_file))
    print("Number of training files" , len(train_dcm))
    
    # Test data, create a list of all the files
    test_dcm  = sorted(glob(test_file))
    print("Number of testing files", len(test_dcm))
    
    # Load train rles
    train_rle = pd.read_csv(rle_file)
    
    return train_dcm, test_dcm, train_rle

def dicom_to_dict(dicom_data, file_path, rles_df, encoded_pixels=True):
    """Parse DICOM dataset and returns a dictonary with relevant fields.

    Args:
        dicom_data (dicom): chest x-ray data in dicom format.
        file_path (str): file path of the dicom data.
        rles_df (pandas.core.frame.DataFrame): Pandas dataframe of the RLE.
        encoded_pixels (bool): if True we will search for annotation.
        
    Returns:
        dict: contains metadata of relevant fields.
    """
    
    data = {}
    
    # Parse fields with meaningful information
    data['patient_name'] = dicom_data.PatientName
    data['patient_id'] = dicom_data.PatientID
    data['patient_age'] = int(dicom_data.PatientAge)
    data['patient_sex'] = dicom_data.PatientSex
    data['pixel_spacing'] = dicom_data.PixelSpacing
    data['file_path'] = file_path
    data['id'] = dicom_data.SOPInstanceUID
    
    # look for annotation if enabled (train set)
    if encoded_pixels:
        encoded_pixels_list = rles_df[rles_df['ImageId']==dicom_data.SOPInstanceUID]['EncodedPixels'].values
       
        pneumothorax = False
        for encoded_pixels in encoded_pixels_list:
            if encoded_pixels != ' -1' and encoded_pixels != '-1':
                pneumothorax = True
        
        # get meaningful information (for train set)
        data['encoded_pixels_list'] = encoded_pixels_list
        data['has_pneumothorax'] = pneumothorax
        data['encoded_pixels_count'] = len(encoded_pixels_list)
        
    return data

def parse_dicom(data_dcm, train_rle, encoded_pixels=True):
    # parse DICOM dataset
    data_metadata_df = pd.DataFrame()
    data_metadata_list = []
    for file_path in tqdm(data_dcm):
        dicom_data = pydicom.dcmread(file_path)
        train_metadata = dicom_to_dict(dicom_data, file_path, train_rle, encoded_pixels)
        data_metadata_list.append(train_metadata)
    data_metadata_df = pd.DataFrame(data_metadata_list)
    
    return data_metadata_df

def save_dataframes(data_metadata_df, file_name):
    data_metadata_df.to_pickle(file_name)
    
def load_dataframes(file_name):
    data_metadata_df = pd.read_pickle(file_name)
    return data_metadata_df

def prepare_data(train_file, rle_file, val_size, seed):
    
    train_dcm = sorted(glob(train_file))
    print("Number of training files" , len(train_dcm))
    
    # Load train rles
    train_rle = pd.read_csv(rle_file)
    
    train_metadata_df  = parse_dicom(train_dcm, train_rle)
    
    masks = {}
    for index, row in train_metadata_df[train_metadata_df['has_pneumothorax']==1].iterrows():
        masks[row['id']] = list(row['encoded_pixels_list'])
    
    # split the training data into train and validation set (stratified)
    X_train, X_val, y_train, y_val = train_test_split(train_metadata_df.index, train_metadata_df['has_pneumothorax'].values, test_size=val_size, random_state=seed)
    X_train, X_val = train_metadata_df.loc[X_train]['file_path'].values, train_metadata_df.loc[X_val]['file_path'].values
    
    return X_train, X_val, masks
	
	
if __name__ == '__main__':
    
    X_train, X_val, masks = prepare_data(train_file, rle_file, val_size, seed)
    
    train_output = open('process_data/X_train.pkl', 'wb')
    pickle.dump(X_train, train_output)
    train_output.close()
    
    val_output = open('process_data/X_val.pkl', 'wb')
    pickle.dump(X_val, val_output)
    val_output.close()
    
    masks_output = open('process_data/masks.pkl', 'wb')
    pickle.dump(masks, masks_output)
    masks_output.close()
