# Supplementary material for: Chest X-ray pneumothorax segmentation using U-Net with EfficientNet and ResNet architectures
Source: PeerJ Comput Sci. 2021 Jun 29;7:e607. doi: 10.7717/peerj-cs.607 (PMC8279140; doi:10.7717/peerj-cs.607)
Supplement: Supplemental Information 1 [file peerj-cs-07-607-s001.zip › Ens4B-UNet-main/metric_loss.py]

# -*- coding: utf-8 -*-

import numpy as np
import tensorflow as tf

def get_iou_vector(A, B):
    # Numpy version    
    batch_size = A.shape[0]
    metric = 0.0
    for batch in range(batch_size):
        t, p = A[batch], B[batch]
        true = np.sum(t)
        pred = np.sum(p)
        
        # deal with empty mask first
        if true == 0:
            metric += (pred == 0)
            continue
        
        # non empty mask case.  Union is never empty 
        # hence it is safe to divide by its number of pixels
        intersection = np.sum(t * p)
        union = true + pred - intersection
        iou = intersection / union
        
        # iou metrric is a stepwise approximation of the real iou over 0.5
        iou = np.floor(max(0, (iou - 0.45)*20)) / 10
        
        metric += iou
        
    # teake the average over all images in batch
    metric /= batch_size
    return metric


def my_iou_metric(label, pred):
    # Tensorflow version
    return tf.py_func(get_iou_vector, [label, pred > 0.5], tf.float64)
	
	
def iou_metric_val(y_true_in, y_pred_in, area=0, print_table=False):
    labels = y_true_in
    y_pred = y_pred_in
    
    true_objects = 2
    pred_objects = 2
    
    if area == 0:
        y_pred = y_pred.flatten()
    else:
        y_pred = y_pred.flatten()
        if y_pred.sum()<area: #1024*2 4096
            y_pred[:] = 0

    intersection = np.histogram2d(labels.flatten(), y_pred, bins=(true_objects, pred_objects))[0]


    # Compute areas (needed for finding the union between all objects)
    area_true = np.histogram(labels, bins = true_objects)[0]
    area_pred = np.histogram(y_pred, bins = pred_objects)[0]
    area_true = np.expand_dims(area_true, -1)
    area_pred = np.expand_dims(area_pred, 0)

    # Compute union
    union = area_true + area_pred - intersection

    # Exclude background from the analysis
    intersection = intersection[1:,1:]
    union = union[1:,1:]
    union[union == 0] = 1e-9

    # Compute the intersection over union
    iou = intersection / union

    # Precision helper function
    def precision_at(threshold, iou):
        matches = iou > threshold
        true_positives = np.sum(matches, axis=1) == 1   # Correct objects
        false_positives = np.sum(matches, axis=0) == 0  # Missed objects
        false_negatives = np.sum(matches, axis=1) == 0  # Extra objects
        tp, fp, fn = np.sum(true_positives), np.sum(false_positives), np.sum(false_negatives)
        return tp, fp, fn

    # Loop over IoU thresholds
    prec = []
    if print_table:
        print("Thresh\tTP\tFP\tFN\tPrec.")
    for t in np.arange(0.5, 1.0, 0.05):
        tp, fp, fn = precision_at(t, iou)
        if (tp + fp + fn) > 0:
            p = tp / (tp + fp + fn)
        else:
            p = 0
        if print_table:
            print("{:1.3f}\t{}\t{}\t{}\t{:1.3f}".format(t, tp, fp, fn, p))
        prec.append(p)
    
    if print_table:
        print("AP\t-\t-\t-\t{:1.3f}".format(np.mean(prec)))
    return np.mean(prec)

def iou_metric_batch_val(y_true_in, y_pred_in, area):
    batch_size = y_true_in.shape[0]
    metric = []
    for batch in range(batch_size):
        value = iou_metric_val(y_true_in[batch], y_pred_in[batch], area)
        metric.append(value)
    return np.mean(metric)
	
	
def dice_coef(y_true, y_pred):
    y_true_f = K.flatten(y_true)
    y_pred = K.cast(y_pred, 'float32')
    y_pred_f = K.cast(K.greater(K.flatten(y_pred), 0.75), 'float32')
    intersection = y_true_f * y_pred_f
    score = 2. * K.sum(intersection) / (K.sum(y_true_f) + K.sum(y_pred_f))
    return score

def dice_loss(y_true, y_pred):
    smooth = 1.
    y_true_f = K.flatten(y_true)
    y_pred_f = K.flatten(y_pred)
    intersection = y_true_f * y_pred_f
    score = (2. * K.sum(intersection) + smooth) / (K.sum(y_true_f) + K.sum(y_pred_f) + smooth)
    return 1. - score

def bce_dice_loss(y_true, y_pred):
    return binary_crossentropy(y_true, y_pred) + dice_loss(y_true, y_pred)
