# Supplementary material for: Chest X-ray pneumothorax segmentation using U-Net with EfficientNet and ResNet architectures
Source: PeerJ Comput Sci. 2021 Jun 29;7:e607. doi: 10.7717/peerj-cs.607 (PMC8279140; doi:10.7717/peerj-cs.607)
Supplement: Supplemental Information 1 [file peerj-cs-07-607-s001.zip › Ens4B-UNet-main/seg_models/losses.py]

from .base import Loss
from .base import functional as F

SMOOTH = 1e-5


class DiceLoss(Loss):
    r"""Creates a criterion to measure Dice loss:

    .. math:: L(precision, recall) = 1 - (1 + \beta^2) \frac{precision \cdot recall}
        {\beta^2 \cdot precision + recall}

    The formula in terms of *Type I* and *Type II* errors:

    .. math:: L(tp, fp, fn) = \frac{(1 + \beta^2) \cdot tp} {(1 + \beta^2) \cdot fp + \beta^2 \cdot fn + fp}

    where:
         - tp - true positives;
         - fp - false positives;
         - fn - false negatives;

    Args:
        beta: Float or integer coefficient for precision and recall balance.
        class_weights: Array (``np.array``) of class weights (``len(weights) = num_classes``).
        class_indexes: Optional integer or list of integers, classes to consider, if ``None`` all classes are used.
        per_image: If ``True`` loss is calculated for each image in batch and then averaged,
        else loss is calculated for the whole batch.
        smooth: Value to avoid division by zero.

    Returns:
        A callable ``dice_loss`` instance. Can be used in ``model.compile(...)`` function`
        or combined with other losses.

    Example:

    .. code:: python

        loss = DiceLoss()
        model.compile('SGD', loss=loss)
    """

    def __init__(self, beta=1, class_weights=None, class_indexes=None, per_image=False, smooth=SMOOTH):
        super().__init__(name='dice_loss')
        self.beta = beta
        self.class_weights = class_weights if class_weights is not None else 1
        self.class_indexes = class_indexes
        self.per_image = per_image
        self.smooth = smooth

    def __call__(self, gt, pr):
        return 1 - F.f_score(
            gt,
            pr,
            beta=self.beta,
            class_weights=self.class_weights,
            class_indexes=self.class_indexes,
            smooth=self.smooth,
            per_image=self.per_image,
            threshold=None,
            **self.submodules
        )


class BinaryCELoss(Loss):
    """Creates a criterion that measures the Binary Cross Entropy between the
    ground truth (gt) and the prediction (pr).

    .. math:: L(gt, pr) = - gt \cdot \log(pr) - (1 - gt) \cdot \log(1 - pr)

    Returns:
        A callable ``binary_crossentropy`` instance. Can be used in ``model.compile(...)`` function
        or combined with other losses.

    Example:

    .. code:: python

        loss = BinaryCELoss()
        model.compile('SGD', loss=loss)
    """

    def __init__(self):
        super().__init__(name='binary_crossentropy')

    def __call__(self, gt, pr):
        return F.bianary_crossentropy(gt, pr, **self.submodules)


# aliases
dice_loss = DiceLoss()


binary_crossentropy = BinaryCELoss()

# loss combinations
bce_dice_loss = binary_crossentropy + dice_loss
