# Supplementary material for: Chest X-ray pneumothorax segmentation using U-Net with EfficientNet and ResNet architectures
Source: PeerJ Comput Sci. 2021 Jun 29;7:e607. doi: 10.7717/peerj-cs.607 (PMC8279140; doi:10.7717/peerj-cs.607)
Supplement: Supplemental Information 1 [file peerj-cs-07-607-s001.zip › Ens4B-UNet-main/seg_models/base/functional.py]

SMOOTH = 1e-5


# ----------------------------------------------------------------
#   Helpers
# ----------------------------------------------------------------

def _gather_channels(x, indexes, **kwargs):
    """Slice tensor along channels axis by given indexes"""
    backend = kwargs['backend']
    if backend.image_data_format() == 'channels_last':
        x = backend.permute_dimensions(x, (3, 0, 1, 2))
        x = backend.gather(x, indexes)
        x = backend.permute_dimensions(x, (1, 2, 3, 0))
    else:
        x = backend.permute_dimensions(x, (1, 0, 2, 3))
        x = backend.gather(x, indexes)
        x = backend.permute_dimensions(x, (1, 0, 2, 3))
    return x


def get_reduce_axes(per_image, **kwargs):
    backend = kwargs['backend']
    axes = [1, 2] if backend.image_data_format() == 'channels_last' else [2, 3]
    if not per_image:
        axes.insert(0, 0)
    return axes


def gather_channels(*xs, indexes=None, **kwargs):
    """Slice tensors along channels axis by given indexes"""
    if indexes is None:
        return xs
    elif isinstance(indexes, (int)):
        indexes = [indexes]
    xs = [_gather_channels(x, indexes=indexes, **kwargs) for x in xs]
    return xs


def round_if_needed(x, threshold, **kwargs):
    backend = kwargs['backend']
    if threshold is not None:
        x = backend.greater(x, threshold)
        x = backend.cast(x, backend.floatx())
    return x


def average(x, per_image=False, class_weights=None, **kwargs):
    backend = kwargs['backend']
    if per_image:
        x = backend.mean(x, axis=0)
    if class_weights is not None:
        x = x * class_weights
    return backend.mean(x)


# ----------------------------------------------------------------
#   Metric Functions
# ----------------------------------------------------------------

def f_score(gt, pr, beta=1, class_weights=1, class_indexes=None, smooth=SMOOTH, per_image=False, threshold=None,
            **kwargs):
    r"""The F-score (Dice coefficient) can be interpreted as a weighted average of the precision and recall,
    where an F-score reaches its best value at 1 and worst score at 0.
    The relative contribution of ``precision`` and ``recall`` to the F1-score are equal.
    The formula for the F score is:

    .. math:: F_\beta(precision, recall) = (1 + \beta^2) \frac{precision \cdot recall}
        {\beta^2 \cdot precision + recall}

    The formula in terms of *Type I* and *Type II* errors:

    .. math:: F_\beta(A, B) = \frac{(1 + \beta^2) TP} {(1 + \beta^2) TP + \beta^2 FN + FP}


    where:
        TP - true positive;
        FP - false positive;
        FN - false negative;

    Args:
        gt: ground truth 4D keras tensor (B, H, W, C) or (B, C, H, W)
        pr: prediction 4D keras tensor (B, H, W, C) or (B, C, H, W)
        class_weights: 1. or list of class weights, len(weights) = C
        class_indexes: Optional integer or list of integers, classes to consider, if ``None`` all classes are used.
        beta: f-score coefficient
        smooth: value to avoid division by zero
        per_image: if ``True``, metric is calculated as mean over images in batch (B),
            else over whole batch
        threshold: value to round predictions (use ``>`` comparison), if ``None`` prediction will not be round

    Returns:
        F-score in range [0, 1]

    """

    backend = kwargs['backend']

    gt, pr = gather_channels(gt, pr, indexes=class_indexes, **kwargs)
    pr = round_if_needed(pr, threshold, **kwargs)
    axes = get_reduce_axes(per_image, **kwargs)

    # calculate score
    tp = backend.sum(gt * pr, axis=axes)
    fp = backend.sum(pr, axis=axes) - tp
    fn = backend.sum(gt, axis=axes) - tp

    score = ((1 + beta ** 2) * tp + smooth) \
            / ((1 + beta ** 2) * tp + beta ** 2 * fn + fp + smooth)
    score = average(score, per_image, class_weights, **kwargs)

    return score


# ----------------------------------------------------------------
#   Loss Functions
# ----------------------------------------------------------------


def bianary_crossentropy(gt, pr, **kwargs):
    backend = kwargs['backend']
    return backend.mean(backend.binary_crossentropy(gt, pr))
